# Supplementary material for: Data on the effects of Charcot-Marie-Tooth disease type 2N-associated AARS missense mutation (Arg329-to-His) on the cell biological properties
Source: Data Brief. 2019 May 24;25:104029. doi: 10.1016/j.dib.2019.104029 (PMC6554220; doi:10.1016/j.dib.2019.104029)
Supplement: Supplementary file 1 — Multimedia component 1 [file mmc1.zip]

Archive with 9 entries (9 files):
- coi_disclosure Hirano.pdf
- coi_disclosure Imaizumi.pdf
- coi_disclosure Miyamoto.pdf
- coi_disclosure Morimoto.pdf
- coi_disclosure Sakagami.pdf
- coi_disclosure Seki.pdf
- coi_disclosure Takeuchi.pdf
- coi_disclosure Torii.pdf
- coi_disclosure Yamauchi.pdf
